# Supplementary material for: Design, Synthesis and Bioactivity Evaluation of Novel 2-(pyrazol-4-yl)-1,3,4-oxadiazoles Containing an Imidazole Fragment as Antibacterial Agents
Source: Molecules. 2023 Mar 7;28(6):2442. doi: 10.3390/molecules28062442 (PMC10058659; doi:10.3390/molecules28062442)
Supplement: Supplementary file 1 [file molecules-28-02442-s001.zip]

Archive with 1 entries (1 files):
- molecules-2219392-supplementary.pdf
